# Supplementary material for: Assessing amino acid racemization variability in coral intra-crystalline protein for geochronological applications
Source: Geochim Cosmochim Acta. 2012 Jun 1;86(9-2):338–53. doi: 10.1016/j.gca.2012.02.020 (PMC3617617; doi:10.1016/j.gca.2012.02.020)
Supplement: Supplementary data 2 [file mmc2.xls]

## Sheet: Sheet1
Core	year	THAA Asx DL	THAA Glx DL	THAA Ser DL	THAA Arg DL	THAA Ala DL	THAA Val DL	THAA Phe DL	THAA Leu DL	THAA Ille DL	FAA Asx DL	Perc_FAA Asx	Perc_FAA Glx	Perc_FAA Ser
BRTB	1972.5	0.169929	0.0878557		0.22858	0.127566		0.0752439	0.0947443	0.364448	0.349113	2.8647	1.055	3.7271
BRTB	1972.5	0.169472	0.091279		0.200139	0.121707	0.057554	0.0780581		0.483837	0.339144
BRTB	1972.5	0.156326	0.0720687	0.257214	1.49464	0.111406						3.3877		4.7945
BRTB	1972.5	0.155619	0.0708882	0.243544	1.61915	0.101671
BRTB	1952.5	0.185138	0.0996211	0.298855	0.226039	0.14936	0.0801301	0.140499	0.157017	0.261233	0.447328	5.3164	1.9219	7.588
BRTB	1952.5	0.182565	0.094083	0.274186	0.210677	0.14221	0.0629017	0.0761045	0.0630872	0.27178	0.437667
BRTB	1927.5	0.205996	0.117088	0.308361		0.183424					0.477584
BRTB	1912.5	0.211019	0.104182	0.244858	0.276904	0.195702	0.0680507	0.177147	0.0862635	0.158604	0.487429	6.766	3.07	12.317
BRTB	1912.5	0.213298	0.106814	0.281295	0.200983	0.189193	0.0659148	0.138108	0.0756808	0.350824	0.495989
BRTB	1877.5	0.228828	0.120783	0.338036	0.290656	0.242842	0.0890876	0.163136	0.107516	0.248149	0.506821	6.7314	4.3062	26.1813
BRTB	1877.5	0.230225	0.113352	0.376077	1.43141	0.216173	0.118027	0.171474	0.131973	0.687918	0.514413
BRTB	1857.5	0.231582	0.122811	0.113189	0.299396	0.157838	0.10793	0.153381	0.216187	0.324201	0.544905	8.2529	4.7567	9.0412
BRTB	1857.5	0.229084	0.114152	0.108168	0.227868	0.149671	0.137382	0.123023	0.22312	1.70464	0.547265
BRTB	1857.5	0.242868	0.101727	0.327775	1.6059	0.231475	0.051118				0.566989	9.1622	3.6197	16.236
BRTB	1857.5	0.243687	0.108325	0.338556	2.51014	0.23237					0.553444
BRTB	1842.5	0.23969	0.127932		0.403583	0.248786	0.11382	0.171543	0.135537	0.376721	0.561052	9.4857	5.211	26.2962
BRTB	1842.5	0.24891	0.126905		0.220963	0.256876	0.0908325	0.188826	0.223259	0.669666	0.55416
BRTB	1842.5										0.554914
BRTB	1842.5										0.545188
BRTB	1807.5										0.576428
BRTB	1807.5										0.57753
BRTB	1772.5	0.268413	0.13416		0.396494	0.276434	0.151567	0.156684	0.199366	0.481473	0.57247	11.8641	5.8419	31.1299
BRTB	1772.5	0.268857	0.134562		0.361973	0.279245	0.126237	0.21041	0.110621	0.581417	0.593374
BRTB	1772.5										0.588472
BRTB	1772.5										0.573374
BRTB	1742.5	0.276	0.145655		0.389261	0.308851	0.166263	0.181415	0.149154	0.485731	0.594065	11.7883	6.2338	30.4982
BRTB	1742.5	0.281593	0.144913		0.295385	0.294567	0.164407	0.210631	0.293693	0.733352	0.597059
BRTB	1707.5	0.282149	0.140453	0.330926		0.295139					0.597334	12.6477	6.4253	26.0849
BRTB	1707.5	0.280668	0.139372	0.324678		0.295701	0.0959745	0.192514	0.127529		0.605097
BRTB	1707.5	0.288651		0.372959		0.304875					0.611313
BRTB	1707.5	0.287452		0.365327		0.329689	0.110603	0.214422	0.141746		0.61428
BRTB	1687.5	0.292271	0.142094	0.416726		0.32251					0.614275	11.7085	4.5493	35.4707
BRTB	1687.5	0.289639	0.137805	0.425611		0.312185					0.594533
BRTB	1682.5	0.29353	0.147739	0.420426	0.315353	0.316807	0.145966	0.203715	0.125148	0.443461	0.598752	12.7298	6.6485	28.0816
BRTB	1682.5	0.288383	0.144903	0.437423	0.360355	0.322849	0.208927	0.214538	0.155864	0.419908	0.606012
BRTB	1682.5	0.288068	0.158034		0.414743	0.312758	0.19414	0.182139	0.282092	0.678744	0.598977	12.5786	6.9948
BRTB	1682.5	0.289953	0.163306		0.442668	0.299106	0.216056	0.186191	0.344724	0.856316	0.601069
BRTB	1677.5	0.295261	0.138282	0.405856		0.321901					0.621245	13.1439	4.7215	31.069
BRTB	1677.5	0.295216	0.139907	0.427587		0.323427					0.605785
BRTB	1667.5	0.297448	0.136374	0.382446		0.313166					0.624739	13.6442	4.7409	32.3953
BRTB	1667.5	0.296708	0.137623	0.384779		0.31254					0.621606
BRTB	1659	0.301826	0.143661	0.437603		0.34832					0.622231	12.3613	4.5055	32.5575
BRTB	1659	0.301538	0.145363	0.449925		0.332125					0.612342
BRTB	1647.5	0.306997	0.146034	0.449987		0.347349					0.629964	12.8192	4.7414	35.5568
BRTB	1647.5	0.305997	0.144183	0.448133		0.356021					0.616626
BRTB	1637.5	0.303394	0.152086	0.449812		0.403535					0.624911	14.1131	5.9865	42.9031
BRTB	1637.5	0.302098	0.152928	0.44977		0.414875					0.613233
BRTB	1627.5										0.627072
BRTB	1627.5										0.621558
BRTB	1627.5	0.29908	0.158386	0.407338		0.345208					0.627971	17.2267	7.4265	34.1388
BRTB	1627.5	0.300508	0.151108	0.437321		0.349859	0.13449	0.266247	0.186547		0.623879
BRTB	1617.5	0.309564	0.163931	0.482091	0.516564	0.359233	0.206129	0.217474	0.281549	0.457808	0.617942	14.1626	8.1127	36.0078
BRTB	1617.5	0.301776	0.153235	0.482895	0.432743	0.367621	0.152736	0.213691	0.197532	0.639025	0.618234
BRTB	1617.5	0.306306	0.140095	0.410469		0.348999					0.628207	13.8085	4.9029	28.7355
BRTB	1617.5	0.30576	0.137678	0.427342		0.345012					0.617029
BRTB	1608.5	0.322327	0.151626	0.458999		0.368965					0.612907	16.2029	5.898	27.1672
BRTB	1608.5	0.321849	0.154316	0.47452		0.356608					0.609308
BRTB	1597.5	0.332081	0.156421	0.497735		0.35942					0.634448	16.3691	6.0754	40.7178
BRTB	1597.5	0.332438	0.154871	0.500636		0.349119					0.629958
BRTB	1587.5	0.329952	0.157036	0.497322		0.365639					0.641598	15.2434	8.4896	34.2355
BRTB	1587.5	0.32881	0.15358	0.499772		0.353782					0.623139
BRTB	1577.5	0.328143	0.153499	0.426768		0.371622					0.64294	15.4023	8.169	33.0412
BRTB	1577.5	0.327602	0.152773	0.440662		0.362101					0.616757
BRTB	1567.5	0.315874	0.157416	0.445629	0.298678	0.343838	0.132841	0.202096	0.190863	0.417435	0.632044
BRTB	1567.5										0.629171
BRTB	1567.5										0.616989
BRTB	1567.5	0.31109		0.461409		0.348424	0.115488	0.24947	0.181959		0.627353
BRTB	1567.5	0.310186		0.472193		0.370036	0.110789	0.246568	0.159046		0.621429
BRTB	1567.5	0.320196	0.150353	0.410667	2.09339	0.347275	0.104959	0.276759			0.636095	14.9971	7.2963	21.4505
BRTB	1567.5	0.31847	0.150636	0.425938	2.51152	0.341932	0.0987875				0.622934
BRTA	1972.5	0.1671	0.0883	0.265	0.2389	0.1123	0.0572	0.0745		0.3264	0.3299	2.8482		3.8253
BRTA	1972.5	0.1655	0.0836	0.2927	0.1734	0.1156	0.0722	0.0906	0.0936	0.5365	0.3634
BRO	1972.5	0.176	0.0817	0.3106	0.2207		0.0459	0.083	0.0677	0.2077	0.3857	3.3941	0.54	7.85
BRO	1972.5	0.1747	0.0801	0.3148	0.2249		0.0506	0.0641	0.0477	0.3906	0.374
BRO	1972.5	0.1779	0.0752	0.2747	1.086	0.1222					0.4266	3.375		6.04
BRO	1972.5	0.1777	0.0746	0.2823	1.954	0.1273					0.4548
BRTA	1952.5	0.1873	0.0913	0.2788	0.209	0.1528	0.0507	0.1299		0.2296	0.4061	5.2376	1.9315	9.7677
BRTA	1952.5	0.1906	0.0872	0.2826	0.6768	0.1458	0.0873	0.0783	0.0521	0.4703	0.4339
BRTA	1952.5	0.1898	0.0864	0.2742		0.1864					0.3972	5.0194	2.1082	24.4797
BRTA	1952.5	0.1899	0.0849	0.2715		0.1592					0.4016
BRTA	1952.5										0.4317
BRTA	1952.5										0.4331
BRO	1952.5										0.4553	5.0398	0.81	11
BRO	1952.5										0.4546
BRO	1952.5	0.2002	0.0922	0.3585	1.1731	0.1517					0.491	4.9993		5.39
BRO	1952.5	0.2002	0.0917	0.3423	1.5527	0.1519					0.4657
BRTA	1912.5	0.2123	0.1049	0.31	0.2579	0.1813	0.0524	0.1213	0.0759	0.2749	0.5028	7.4704	3.2061	14.6163
BRTA	1912.5	0.2099	0.1048	0.3367	0.1943	0.1826	0.1153	0.1268	0.0805	0.4196	0.4753
BRO	1912.5	0.2348	0.1149	0.4223	0.2426		0.087	0.1596	0.0679	0.4243	0.5116	8.3243	2.36	16.06
BRO	1912.5	0.2313	0.113	0.4512	0.2674		0.1287	0.1062	0.0815	0.2884	0.5151
BRO	1912.5	0.2351	0.113	0.3992	1.2013	0.1999					0.5369	7.7718	2.29	9.89
BRO	1912.5	0.2358	0.1089	0.4176	1.6486	0.1963					0.5365
BRTA	1877.5	0.2351	0.1195	0.3231	0.3599	0.2226	0.0813	0.1822	0.1687	0.5674	0.5243	9.1855	4.7509	20.7734
BRTA	1877.5	0.2274	0.1158	0.3352	1.6419	0.2264	0.1327	0.1563	0.1283	0.5871	0.5265
BRO	1877.5	0.2432	0.1182		0.2513	0.2042	0.0974	0.1451	0.1323	0.4571	0.5515	9.8327	3.48	17.72
BRO	1877.5	0.2424	0.114		0.1829	0.1969	0.0923	0.1524	0.0669	0.4928	0.5405
BRTA	1867.5	0.2197		0.2332	2.6201	0.2059				0.1324	0.54	11.4117	5.3174	14.3878
BRTA	1867.5	0.2221		0.2335	3.1312	0.1905				0.1636	0.547
BRTA	1857.5	0.2303	0.1154	0.3217	0.2918	0.2179	0.0897	0.1294	0.0863	0.3453	0.5396	8.3052	4.7544	17.2526
BRTA	1857.5	0.2303	0.1148	0.3417	0.2671	0.2274	0.1376	0.157	0.1145	0.4263	0.5196
BRO	1857.5	0.2511	0.1261		0.3526	0.2367	0.1048	0.1367	0.1397	0.4314	0.5561	10.6431	4.73	24.83
BRO	1857.5	0.2545	0.1195		0.2643	0.2292	0.0876	0.1527	0.1375	0.4458	0.5571
BRO	1842.5	0.2672	0.1306	0.4539	0.3672	0.2519	0.1001	0.1718	0.1302	0.4915	0.5592	11.6825	5.32	25.01
BRO	1842.5	0.2695	0.1333	0.4574	0.2646	0.2405	0.1158	0.1575	0.1281	0.4068	0.57
BRTA	1772.5	0.2637	0.1358		0.3792	0.2705	0.1432	0.1559	0.2261	0.5392	0.5914	11.0468	6.3384	28.2533
BRTA	1772.5	0.2613	0.1392		1.7928	0.2709	0.1519	0.1757	0.1454	0.6527	0.5877
BRTA	1772.5	0.2639	0.1243	0.3866	1.4156	0.2847	0.0918	0.2118	0.1345		0.589	12.2504	5.3447	27.8289
BRTA	1772.5	0.2651	0.1292	0.3927	1.3305	0.2771	0.0811	0.2024	0.1203		0.5828
BRTA	1772.5	0.2645	0.1405	0.4134		0.292	0.0876	0.2058			0.5836	10.5828	3.6538	25.645
BRTA	1772.5	0.2675	0.1413	0.4106		0.2713					0.5746
BRO	1772.5	0.2937		0.535	0.4219	0.2972	0.1222	0.2586	0.2062	0.5108	0.5806	14.6774	6.39	33.64
BRO	1772.5	0.2979		0.4887	0.3045	0.2834	0.131	0.1961	0.1461	0.4578	0.5884
BRTA	1752.5										0.5944
BRTA	1752.5										0.5866
BRTA	1742.5	0.2799	0.141	0.3727	0.3508	0.3018	0.1582	0.1767	0.1312	0.3815	0.6043	13.07	6.8419	20.4453
BRTA	1742.5	0.2832	0.1388	0.3861	0.4887	0.3132	0.1472	0.1626	0.1735	0.4604	0.5953
HAV	1982.5	0.1547	0.0702	0.1995		0.0993	0.0526		0.05		0.2913	2.4058	0.828	3.3088
HAV	1982.5	0.1543	0.0711	0.204		0.0823	0.0944				0.2921
HAV	1977.5	0.169	0.082	0.2235	0.1768	0.0997	0.209	0.0716		0.0393	0.3419	2.7846	0.7258	3.3966
HAV	1977.5	0.1667	0.0796	0.2284		0.1302	0.0496	0.0863	0.0516		0.3409
HAV	1972.5	0.1665	0.0791	0.1986	0.1668	0.1003	0.1821	0.0632		0.0337	0.3688	3.218	0.9063	3.686
HAV	1972.5	0.1668	0.0766	0.1991		0.1112	0.0435	0.0682	0.0625	0.0384	0.3595
HAV	1967.5	0.1712	0.0796	0.1985	0.1465	0.0994	0.27	0.0593			0.3922	3.2859	1.0941	4.1145
HAV	1967.5	0.1699	0.0769	0.2002		0.1139	0.0574	0.0619	0.0722	0.0358	0.3772
HAV	1962.5	0.176	0.0846	0.2299	0.1822	0.1065	0.2217	0.0697			0.425	3.6968	1.3268	4.7296
HAV	1962.5	0.1769	0.0826	0.2328		0.1179	0.0473	0.0722	0.076		0.4002
HAV	1962.5	0.1889	0.0907	0.2912	0.2024	0.1182	0.2544	0.0923			0.4021	3.9318	1.4569	7.9846
HAV	1962.5	0.19	0.0913	0.2959		0.1305	0.0493	0.0788	0.0777		0.3963
HAV	1957.5	0.192	0.0946	0.2995	0.2261	0.1216	0.1995	0.0975		0.038	0.412	4.9975	1.531	8.0732
HAV	1957.5	0.1921	0.0932	0.2883		0.1318	0.0335	0.0903	0.0763		0.4025
HAV	1952.5	0.1986	0.0977	0.3063	0.2064	0.1292	0.2719	0.0962			0.4382	5.5137	2.4149	7.8595
HAV	1952.5	0.1968	0.0947	0.3033		0.1392	0.0581	0.088	0.1021		0.4379
HAV	1947.5	0.1906	0.09	0.2989		0.146		0.0836	0.0609		0.4363	5.5156	2.2586	10.5145
HAV	1947.5	0.1937	0.0898	0.3067		0.1282	0.0863				0.4511
HAV	1947.5	0.1892	0.0852	0.2462		0.1399						5.8561	2.7211	28.6586
HAV	1947.5	0.1881	0.0848	0.2503		0.1386				0.0667
HAV	1942.5	0.1973	0.0921	0.2998	0.8102	0.1251					0.4505	5.5738	2.3973	11.0125
HAV	1942.5	0.1971	0.0919	0.2945		0.1335				0.0941	0.4395
HAV	1942.5	0.2036	0.0903	0.2286	0.7065	0.1514					0.4837	5.0302	1.7885	7.5968
HAV	1942.5	0.202	0.0928	0.2385		0.1544					0.4915
HAV	1937.5	0.2021	0.091	0.2512	0.7771	0.1281					0.4513	6.199	4.3962	13.6983
HAV	1937.5	0.2026	0.0889	0.2474		0.1323		0.0791		0.0903	0.4611
HAV	1932.5	0.2136	0.0978	0.2485		0.1351					0.4812	9.3532	4.3494	18.6795
HAV	1932.5	0.2132	0.0974	0.2691		0.1453				0.0678	0.4497
HAV	1932.5	0.2096	0.0997	0.3195	0.7884	0.1465	0.0406				0.4852	7.2753	3.284	14.6074
HAV	1932.5	0.2096	0.0981	0.3083		0.1479		0.1054		0.0779	0.4556
HAV	1927.5	0.2187	0.104	0.2915		0.1476	0.0491					7.9952	3.7172	22.5839
HAV	1927.5	0.2208	0.1045	0.2827	0.1396	0.1685	0.0849	0.083		0.1241
HAV	1922.5	0.2206	0.1115	0.3352	0.1865	0.1899	0.1064	0.1544	0.1604	0.1743		7.7167	3.627	24.3654
HAV	1922.5	0.2197	0.105	0.3423	0.2492	0.1775		0.11	0.0607	0.1751
HAV	1917.5	0.2253	0.1082	0.3448	0.1569		0.0913	0.1222	0.1329	0.0606	0.489	8.0132	2.8117	22.3468
HAV	1917.5	0.2173	0.105	0.3295	0.1926		0.0646	0.0907	0.0572	0.1512	0.4563
HAV	1917.5	0.2244	0.1136	0.3361	1.8155	0.1981					0.5293	9.5346	2.8836	12.0175
HAV	1917.5	0.2232	0.1115	0.3296	2.909	0.1979				0.1159	0.5164
HAV	1912.5	0.2223	0.0977	0.2572		0.1714	0.0558	0.0928	0.0754		0.5027	7.7703	2.9694	8.4264
HAV	1912.5	0.2226	0.0972	0.2645	0.147	0.1529	0.0683	0.1162			0.5195
HAV	1907.5	0.2245	0.1057	0.3441	0.136	0.1873	0.1137	0.1203	0.1457		0.5334	8.4405	3.7517	14.6918
HAV	1907.5	0.2195	0.1028	0.3202	0.2176	0.229	0.0693	0.0728	0.0653	0.0934	0.5013
HAV	1907.5	0.2222	0.1049	0.343	0.1494	0.1827	0.1585	0.1337	0.2276	0.0521	0.528	8.0508	3.4027	14.5221
HAV	1907.5	0.2285	0.1037	0.3261	0.2108	0.1904	0.0599	0.0975	0.0777	0.1435	0.5094
HAV	1907.5	0.2284	0.1083	0.3379	1.4398	0.2021					0.538	8.8568	2.5528	14.9032
HAV	1907.5	0.2278	0.1177	0.3354	2.6615	0.1954					0.5382
HAV	1902.5	0.2283	0.1076	0.3367	0.1245	0.1867	0.1222	0.1187	0.1187		0.5325	8.0173	3.5842	17.6703
HAV	1902.5	0.2293	0.1049	0.3265		0.1881	0.0654	0.0877	0.0651	0.1396	0.4975
HAV	1897.5	0.2275	0.1087	0.3588	0.1891	0.1886	0.1216	0.1221		0.1445	0.539	9.1802	4.1217	17.0666
HAV	1897.5	0.2265	0.1106	0.339	0.2452	0.1863	0.0587	0.0813	0.058	0.1703	0.5199
HAV	1892.5	0.2394	0.1158	0.3697	0.2239	0.2008	0.1931	0.1268		0.1068	0.5442	9.0226	4.0555	17.508
HAV	1892.5	0.2364	0.1124	0.377	0.2858	0.1989	0.0669	0.1049	0.0567		0.5263
HAV	1888.5	0.236	0.1035	0.2761	0.1072	0.1869		0.0987	0.1108	0.1256	0.5409	9.4442	3.5805	16.3537
HAV	1888.5	0.2324	0.1036	0.2716	0.1787	0.1877	0.0584	0.087	0.0584	0.1291	0.5011
HAV	1887.5	0.2248	0.1008	0.3712	0.2484	0.1816	0.0989	0.1304	0.1331	0.2751	0.5459	9.9125	5.7877	18.5489
HAV	1887.5	0.2354	0.1021	0.3806	0.2423	0.1835	0.0578	0.1055	0.0703	0.2554	0.5142
HAV	1886.5	0.2429	0.1034	0.2464	0.1268	0.1846	0.0668	0.1011	0.1201		0.5469	9.7001	3.7389	9.2814
HAV	1886.5	0.2438	0.1029	0.2499	0.1532	0.1622	0.0839	0.129			0.5521
HAV	1882.5	0.2385	0.1087	0.328	0.1954	0.1866	0.2138	0.1317		0.1493	0.5435	8.769	3.5663	14.8321
HAV	1882.5	0.2346	0.1115	0.3235	0.2042	0.1866	0.0585	0.1091	0.1141	0.209	0.5148
HAV	1877.5	0.2615	0.128	0.3625	0.4964	0.1916	0.0728		0.0596		0.545	11.4369	4.0599	15.933
HAV	1877.5	0.2595	0.1236	0.3585	0.5515	0.2045					0.5706
HAV	1877.5	0.2491	0.1222	0.3362	0.2176	0.2102	0.1157	0.1132	0.0663		0.5271	11.6078	4.3228	23.2981
HAV	1877.5	0.2589	0.1231	0.3535	0.1967	0.2054	0.069	0.1346	0.193	0.0942	0.5619
HAV	1872.5										0.5708
HAV	1872.5										0.5677
HAV	1872.5
HAV	1872.5
HAV	1872.5	0.2694	0.1394	0.4218	1.8875	0.2408					0.5655	13.5097	4.4579	19.2624
HAV	1872.5	0.2676	0.1439	0.4285	1.9989	0.2323					0.5675
HAV	1867.5		0.1372	0.3808	0.3912	0.1964					0.5617	14.5296	4.2959	18.1717
HAV	1867.5		0.1345	0.3912	0.3653	0.2072	0.0772	0.134	0.2528	0.0716	0.5779
HAV	1867.5	0.2657	0.1316	0.3962	0.2669	0.2299	0.0766	0.1157	0.1706		0.5639	12.5468	4.581	16.7183
HAV	1867.5	0.2648	0.1338	0.4043	0.2763	0.222	0.0795	0.1533	0.1748	0.0688	0.5739
HAV	1862.5	0.2801	0.1451	0.4331	0.2378	0.2289	0.079	0.1309	0.1414		0.5466	12.0706	4.9119	27.9896
HAV	1862.5	0.2756	0.1394	0.4151	0.3196	0.2338	0.0877	0.1517	0.1685	0.1403	0.5557
HAV	1857.5										0.5737
HAV	1857.5										0.5649
HAV	1857.5	0.2768	0.1334	0.406	0.2749	0.2167	0.0795	0.1569	0.1942	0.1464	0.5568	14.9443	3.9647	27.1289
HAV	1857.5	0.2761	0.1364	0.4075	0.2397	0.2263	0.077	0.1674	0.2317	0.1347	0.5501
HAV	1857.5	0.2755	0.1387	0.4316	1.7668	0.2442					0.5821	13.3576	5.1216	21.298
HAV	1857.5	0.2752	0.1428	0.4285	1.8329	0.2463					0.5828
HAV	1857.5	0.272	0.1457	0.4049	1.6949	0.251					0.5693	13.2751	4.3246	19.3223
HAV	1857.5	0.2726	0.1456	0.4191	2.8328	0.2302					0.5688
HAV	1852.5	0.2752	0.126	0.3103	0.2028	0.2192	0.0671	0.1388		0.0534	0.5727	10.9941	4.9209	19.3486
HAV	1852.5	0.2737	0.1261	0.3237	0.1925	0.2075	0.0637	0.153	0.133	0.0781	0.5699
HAV	1852.5	0.2625	0.1253	0.3327	0.2505	0.2036	0.0938		0.1701	0.1033	0.5559	13.9671	4.288	18.238
HAV	1852.5	0.2704	0.1284	0.3418	0.2489	0.2059	0.0802	0.1424	0.1662	0.0811	0.5606
HAV	1847.5	0.2641	0.1251	0.3244	0.2489	0.1993	0.0815	0.1328		0.1175	0.5584	15.7698	4.4583	16.1443
HAV	1847.5	0.2691	0.1291	0.3358	0.2409	0.205	0.0722	0.1421	0.123	0.1053	0.5829
HAV	1847.5	0.267	0.1252	0.3468	0.2335	0.2045	0.0769	0.1392		0.1097	0.581	12.4219	3.903	18.2765
HAV	1847.5	0.2687	0.1304	0.3293	0.2476	0.2055	0.0777	0.1449	0.2156	0.0956	0.5699
HAV	1842.5	0.2805	0.1445	0.4004	0.3074	0.2319	0.0891	0.1699	0.2681	0.1024	0.5659	15.0782	5.4999	23.3999
HAV	1842.5	0.282	0.1419	0.4182	0.2943	0.2226	0.0715	0.1597		0.1359	0.5765
HAV	1837.5	0.277	0.1472	0.3967	0.2714	0.2192	0.071	0.1483			0.5752	15.3112	5.8973	23.1003
HAV	1837.5	0.2748	0.1423	0.3784	0.2766	0.2233	0.1033	0.1733	0.2689	0.0775	0.5707
HAV	1832.5	0.2782	0.1522	0.3821	0.3273	0.2493	0.0605	0.1501			0.5837	14.5434	5.9676	20.9576
HAV	1832.5	0.28	0.1465	0.411		0.2289	0.1086	0.1908		0.3526	0.5803
HAV	1832.5	0.2739	0.1383	0.3717	1.1506	0.2435	0.0862	0.178	0.1102		0.5879	12.0104	3.6938	20.1106
HAV	1832.5	0.2734	0.1316	0.3763	0.9261	0.2454	0.089	0.1729	0.1301		0.5864
HAV	1827.5	0.2807	0.1508	0.3907		0.2463					0.5703	12.8571	5.3884	29.3844
HAV	1827.5	0.2853	0.146	0.3898		0.2302	0.1085	0.2024			0.5618
HAV	1822.5	0.2729	0.1441	0.4025	0.2601	0.2365	0.0466	0.1571			0.5758	13.6669	4.898	28.396
HAV	1822.5	0.2719	0.1403	0.4206		0.2264	0.0908	0.1956			0.587
HAV	1817.5	0.242	0.1027	0.2749	0.1389	0.2266	0.0864	0.1208	0.1118	0.0384	0.5731	12.6701	5.8387	18.6759
HAV	1817.5	0.2396	0.1033	0.2857	0.1464	0.2151	0.1063	0.1472	0.03	0.077	0.5882
HAV	1817.5	0.2894	0.156	0.4543	1.7792	0.2598	0.0795	0.2031	0.1095		0.5979	13.5752	4.3081	20.8209
HAV	1817.5	0.2868	0.1557	0.4447	2.1746	0.2623					0.598
HAV	1812.5	0.3007	0.1516	0.4076	0.3192	0.2423	0.1013	0.164		0.0716	0.5865	15.2144	7.2658	29.3638
HAV	1812.5	0.2976	0.1432	0.416		0.2589	0.1249	0.1688	0.1366	0.1008	0.5933
HAV	1812.5		0.1511	0.4136	0.3636	0.2402	0.0614	0.1843		0.0488	0.5857	16.7465	8.0035	32.4925
HAV	1812.5		0.1507	0.4174		0.2533	0.1312	0.1564	0.1533	0.1018	0.5914
HAV	1812.5	0.288	0.1608	0.4422	1.5728	0.2617					0.6086	13.8383	4.7848	23.7091
HAV	1812.5	0.2886	0.1521	0.4534	1.4317	0.2605					0.6088
HAV	1807.5		0.1542	0.4359	0.3224	0.246	0.0719	0.2163			0.5915	14.6415	6.9147	28.2473
HAV	1807.5		0.1483	0.4445		0.2583	0.1018	0.1733	0.1485	0.1303	0.5872
HAV	1802.5	0.2964	0.1636	0.4439		0.2674	0.1132	0.197	0.1999	0.129	0.6037	13.1023	6.0312	26.0019
HAV	1802.5	0.2991	0.1531	0.4444		0.2614	0.0788	0.2019	0.1801	0.1017	0.615
HAV	1797.5	0.3073	0.1497	0.4405		0.2708	0.0842	0.1919	0.1974	0.0812	0.6024	13.2783	6.0582	25.5922
HAV	1797.5	0.3006	0.1552	0.433		0.2695	0.0755	0.1969	0.2072	0.0957	0.601
HAV	1792.5	0.2897	0.1464			0.2488	0.0826	0.1882	0.237	0.0698	0.604	15.208	6.9032	27.162
HAV	1792.5	0.2977	0.149			0.2592	0.0805	0.2013	0.1944	0.0728	0.6083
HAV	1787.5		0.1565	0.448	0.3158	0.2661	0.0752	0.2033	0.1776	0.1455	0.5919
HAV	1787.5		0.1554	0.4535		0.2688	0.076	0.2175	0.2182	0.1112	0.6085
HAV	1782.5	0.3127	0.1586	0.4494		0.2852	0.0963	0.1473		0.0458	0.5888	16.4222	7.9459	33.9871
HAV	1782.5	0.3002	0.1599	0.4449		0.2673	0.0912	0.1957		0.0987	0.5913
HAV	1777.5	0.3121	0.1529	0.4756	0.2871	0.2744	0.0871	0.1974	0.1512	0.0894	0.6099	15.8541	7.4573	31.8632
HAV	1777.5	0.3166	0.1538	0.488	0.2722	0.2665	0.0934	0.2152	0.1635	0.1117	0.6126
HAV	1777.5		0.1592	0.4405	0.3595	0.2812	0.0776	0.2175		0.0932	0.5858	14.3624	6.9852	29.5105
HAV	1777.5		0.1554	0.4399		0.2856	0.0831	0.2175		0.1084	0.5815
HAV	1772.5	0.3095	0.1542	0.4098		0.2706	0.0779	0.2075		0.0906	0.6049	14.2476	6.8532	26.8806
HAV	1772.5	0.3068	0.1551	0.4086		0.2791	0.0743	0.2049		0.1214	0.6117
HAV	1772.5	0.281	0.1522	0.385	0.3553	0.2733	0.077	0.2139	0.6501	0.108	0.604	13.5603	6.6838	26.1374
HAV	1772.5	0.2814	0.1483	0.3758		0.2715	0.0681	0.1921		0.1225	0.6093
HAV	1767.5										0.604
HAV	1767.5										0.6246
HAV	1767.5										0.6216
HAV	1767.5										0.6187
HAV	1767.5										0.6163
HAV	1767.5										0.6164
HAV	1763.5	0.3034	0.147	0.4178		0.2759	0.0654	0.1737		0.0801	0.6089	15.4914	7.1497	27.9713
HAV	1763.5	0.3005	0.1498	0.4087		0.2636	0.0722	0.1901		0.1636	0.6107
HAV	1761		0.1602	0.4145		0.286	0.1003	0.165		0.0397	0.6181	14.7592	6.9786	27.8978
HAV	1761		0.164	0.417		0.2798	0.0934	0.2113		0.1251	0.6246
HAV	1761	0.3083	0.1637	0.465	1.8011	0.3057	0.0981	0.2456	0.1336		0.6241	16.6821	7.7482	32.9313
HAV	1761	0.3072	0.1636	0.477	2.2988	0.2946					0.6089
HAV	1757.5	0.3035	0.1588	0.4388		0.2864	0.1014	0.1044		0.0791	0.5927	14.7456	7.3672	30.5528
HAV	1757.5	0.2948	0.1518	0.4364		0.2804	0.0877	0.1998		0.112	0.6242
HAV	1752.5	0.3123	0.1579	0.4192		0.2819	0.1084	0.1614		0.0959	0.6321	15.3609	7.3252	30.4141
HAV	1752.5	0.3166	0.1487	0.4317		0.277	0.0785	0.2094		0.1715	0.6256
HAV	1752.5	0.3054	0.1464	0.4699	1.6609	0.2957	0.1116	0.2503	0.1366		0.6266	13.4162	4.6554	23.6673
HAV	1752.5	0.304	0.1558	0.4679		0.2937					0.6241
HAV	1747.5										0.616
HAV	1747.5										0.6188
HAV	1747.5		0.1586	0.4071		0.2853	0.0801	0.1865			0.6269	16.4574	7.5616	27.6681
HAV	1747.5		0.1582	0.4007		0.335	0.1168	0.1701	0.1529	0.2199	0.6326
HAV	1747.5	0.3131	0.1658	0.468	2.1217						0.6288	17.0475	6.8014	34.9442
HAV	1747.5	0.3126	0.1714	0.4444	3.4786						0.6177
HAV	1747.5	0.3145	0.172	0.4765	2.1836		0.1118		0.1252		0.6294	15.7709	7.3858	33.2603
HAV	1747.5	0.3127	0.1695	0.4602	3.5155						0.6126
HAV	1742.5	0.307	0.1623	0.4366		0.2979	0.0818	0.2011			0.6117	16.068	7.9112	29.8274
HAV	1742.5										0.6006
HAV	1742.5	0.3101	0.1566	0.4089	1.4401						0.6327	15.7821	4.6531	25.0342
HAV	1742.5	0.3085	0.1563	0.4085	2.4866						0.6138
HAV	1739	0.3136	0.1646	0.4235		0.304	0.0821	0.21			0.6058	17.2209	8.0851	31.6676
HAV	1739	0.3029	0.1659	0.4219		0.3004	0.1207	0.1845	0.1378		0.6404
HAV	1736.5		0.1648	0.4612		0.314	0.0843	0.2116		0.0818	0.6496	16.5563	8.5293	32.9785
HAV	1736.5		0.1638	0.4656		0.3018	0.1289	0.1857	0.1264		0.6332
HAV	1732.5	0.2961	0.162	0.4564		0.3152	0.0851	0.1825			0.6178	17.7602	8.4994	23.1305
HAV	1732.5	0.3083	0.1536	0.463		0.2951	0.1161	0.1947	0.1735		0.6114
HAV	1727.5	0.3183	0.1644	0.4254		0.3053	0.0854	0.1924				20.8753	9.5588	24.4348
HAV	1727.5	0.3298	0.1637	0.4262		0.2861	0.1195	0.189	0.1767
HAV	1724	0.3194	0.168	0.4765	2.0159	0.3044	0.1124	0.2533	0.151		0.6332	15.5808	5.1151	28.3888
HAV	1724	0.3183	0.1726	0.4533	3.4977	0.3416					0.6255
HAV	1722.5		0.1561	0.3544		0.3097	0.1115	0.1164			0.6228	15.6726	6.942	16.5991
HAV	1722.5		0.1543	0.3582		0.2821	0.0987	0.1853	0.1752		0.5892
HAV	1721.5		0.1637	0.442		0.2712	0.0887	0.2192			0.6289	16.9901	7.4537	19.8067
HAV	1721.5		0.1588	0.4271		0.2849	0.1184	0.2004	0.1707	0.1959	0.5912
HAV	1717.5	0.3262	0.1653	0.499	0.3208	0.2975	0.1018	0.2309	0.1791	0.1304	0.6219	17.7372	7.8268	29.5013
HAV	1717.5	0.3333	0.1656	0.4965	0.3399	0.3023	0.119	0.2306	0.2002	0.1557	0.6322
HAV	1712.5		0.1595	0.4355		0.2928	0.1351	0.2006	0.1984	0.1341	0.6059	19.3416	9.0823	26.3721
HAV	1712.5		0.1616	0.4471		0.2985	0.0895	0.2187			0.614
HAV	1712.5	0.327	0.1688	0.469		0.3026	0.1032	0.226	0.2179	0.1966		19.06	10.8578	27.5952
HAV	1712.5	0.3238	0.1668	0.4707		0.2992	0.0939	0.2418
HAV	1707.5	0.3267	0.1699	0.4492		0.3062	0.101	0.2157	0.2257	0.1503	0.6424	17.997	8.3026	29.315
HAV	1707.5	0.3207	0.1664	0.4515		0.3123	0.0921	0.2223		0.189	0.6225
HAV	1702.5	0.3345	0.1619	0.431		0.2886	0.0982	0.2026	0.2279	0.1441	0.6344	17.0663	8.0544	30.0123
HAV	1702.5	0.336	0.163	0.4314		0.2925	0.0896	0.2203	0.0698	0.21	0.6397
HAV	1687.5	0.3242	0.1662	0.4513		0.3043	0.1014	0.2218			0.6249	20.3133	9.7787	30.2441
HAV	1687.5	0.3208	0.1659	0.449		0.3114	0.0933	0.2215	0.0934	0.2235	0.586
HAV	1687.5	0.3297	0.1624	0.3895		0.2967	0.0971	0.2058		0.0757	0.6126	18.6315	6.9647	30.9851
HAV	1687.5	0.3313	0.1613	0.3905		0.3025	0.0907	0.2014	0.0825	0.1924	0.6195
HAV	1682.5										0.5869
HAV	1682.5										0.6205
HAV	1682.5	0.322	0.1655	0.494	0.4059	0.3176	0.1341	0.1912	0.2347	0.5508	0.6377	16.7123	8.8147	32.6125
HAV	1682.5	0.3223	0.1638	0.4912	0.3853	0.311	0.1752	0.2062	0.2448	0.7237	0.6185
HAV	1682.5										0.6425
HAV	1682.5										0.6377
HAV	1682.5	0.314	0.1632	0.4507	1.6012	0.3156	0.1103				0.6449	16.929	7.7892	25.1883
HAV	1682.5	0.3135	0.1675	0.4704	3.998	0.3313	0.1202				0.6356
KMN	1972.5	0.1581	0.0878	0.2616	0.2113	0.1072	0.0701	0.0764	0.0653	0.2943	0.3943	2.2676	1.0347	4.7134
KMN	1972.5	0.1585	0.0853	0.285	0.1917	0.1185	0.0527	0.1006		0.4032	0.4012
KMN	1952.5	0.1707	0.0921	0.2481	0.2329	0.125	0.0652	0.0689	0.0542	0.3226	0.4094	4.06	1.823	12.4599
KMN	1952.5	0.1721	0.0864	0.2466	0.1838	0.1212	0.0795	0.0911	0.1186	0.5057	0.4149
KMN	1912.5	0.2056	0.1147	0.3427	0.5456	0.1736	0.0729	0.1806	0.1488	0.4995	0.4959	5.9426	4.081	15.6423
KMN	1912.5	0.2075	0.1139	0.3762	0.2683	0.1733	0.092	0.128	0.1752	0.544	0.519
KMN	1877.5	0.2327	0.1258	0.4152	0.3347	0.2103	0.094	0.1352	0.1337	0.4736	0.5359	7.665	2.9058	17.0647
KMN	1877.5	0.2393	0.1282	0.4271	0.321	0.1968	0.1372	0.1518	0.089	0.3755	0.5106
KMN	1877.5	0.2365	0.1162	0.3594	1.6468	0.1924					0.5609	8.4347	3.7518	13.6111
KMN	1877.5	0.2361	0.1167	0.3739	2.4931	0.2047					0.5625
KMN	1857.5	0.2303	0.1274	0.3789	0.4159	0.2337	0.0952	0.1587	0.1766	0.5186		7.9256	4.1843	18.1388
KMN	1857.5	0.2335	0.1292	0.3648	0.3598	0.2106	0.1257	0.1944	0.0962	0.4718
KMN	1857.5	0.2342	0.1132	0.3521		0.215					0.5708	8.0854	3.512	13.8097
KMN	1857.5	0.2338	0.118	0.3389		0.2172					0.5719
LOD	1972.5	0.1632	0.0823	0.2791	0.212	0.1419	0.0449	0.0859	0.0494	0.2245	0.3298	2.6092	0.8161	5.2012
LOD	1972.5	0.1609	0.087	0.2984	0.1676	0.1241	0.0569	0.0844	0.0623	0.2424	0.3328
LOD	1952.5	0.1822	0.1003	0.3176	0.2215	0.1512	0.0677	0.0998	0.066	0.1888	0.4102	3.9587	1.2226	9.5093
LOD	1952.5	0.1821	0.0939	0.3536	0.2204	0.1313	0.0516	0.1441	0.0551	0.2525	0.406
LOD	1952.5	0.1858	0.0978	0.3477	1.3172	0.1583					0.4334	4.1395		5.2739
LOD	1952.5	0.1849	0.0976	0.3454	2.6205	0.1497					0.4023
LOD	1912.5	0.2024	0.1015		0.2375	0.1874	0.0704	0.1066	0.0742	0.1061	0.4684	5.6106	2.4476	15.415
LOD	1912.5	0.2021	0.1013		0.2625	0.1971	0.104	0.1065	0.0905	0.2741	0.4601
LOD	1877.5	0.2278	0.1213	0.3839	0.284	0.2268	0.0843	0.1382	0.1029	0.2818	0.5177	7.3638	3.7706	18.5245
LOD	1877.5	0.2269	0.1219	0.4188	0.2822	0.2202	0.0921	0.1736	0.0996	0.3024	0.5075
LOD	1857.5	0.2509	0.1358	0.4256	0.3043	0.2392	0.0707	0.1627	0.1214	0.2512	0.5402	9.9489	5.2892	19.2534
LOD	1857.5	0.2514	0.1322	0.4506	0.3038	0.2506	0.0876	0.1636	0.1369	0.3046	0.5472
PAN	1977.5	0.1514	0.0706	0.2264		0.1183		0.1272	0.3591		0.3009	2.8941	1.7538	5.6843
PAN	1977.5	0.1478	0.0665	0.2286		0.086	0.0826	0.0249	0.8876		0.3003
PAN	1972.5	0.1681	0.0744	0.2213	0.9563	0.096		0.0823		0.4978	0.3454	3.0589	1.4335	6.2879
PAN	1972.5	0.1682	0.0742	0.2168	1.5836	0.098		0.0757		0.7685	0.3331
PAN	1968.5	0.1741	0.0801	0.279	1.3567	0.1335	0.0414	0.0797	0.4374	0.0773	0.3578	3.7619	4.009	8.2539
PAN	1968.5	0.174	0.0812	0.274	2.2856	0.119	0.0439	0.0759	0.0652	0.0271	0.3667
PAN	1966	0.1704	0.0731	0.2648		0.1246	0.0956				0.3531	3.73	1.5775	6.0181
PAN	1966	0.1707	0.068	0.273		0.1113	0.0625				0.3641
PAN	1947.5	0.187	0.0867	0.2917	1.4905	0.1318	0.0466	0.0935	0.556	0.0901	0.4221	4.8139	4.5652	9.7732
PAN	1947.5	0.1868	0.0885	0.2865	2.4675	0.1349	0.0486	0.0807	0.0743	0.0268	0.4236
PAN	1942.5	0.1871	0.0886	0.2666	1	0.1343	0.0403	0.0997	0.8318	0.0666	0.4388	5.545	2.0645	11.2314
PAN	1942.5	0.1829	0.0875	0.2692	1.4824	0.1343	0.0411	0.0845	1.3773	0.1449	0.4344
PAN	1942.5	0.187	0.0878	0.2846	0.8823	0.1305	0.0646	0.0923	1.431	0.5114	0.4428	5.7325	2.6345	10.6692
PAN	1942.5	0.182	0.0878	0.2844	1.1347	0.1326			2.4871	0.1181	0.4305
PAN	1938	0.1898	0.0831	0.2408		0.1325	0.0687	0.064			0.4282	6.2688	2.7337	8.5626
PAN	1938	0.1881	0.0838	0.2358		0.148	0.0794	0.0572	0.0811	0.059	0.4248
PAN	1935	0.1993	0.0922	0.2924	1.5288	0.1449		0.117	0.0475	0.5104	0.4605	6.3648	2.3191	12.4973
PAN	1935	0.1991	0.092	0.294	2.9372	0.1586	0.0445	0.1091		0.2115	0.4583
PAN	1922.5	0.1949	0.0918	0.2862	1.1536	0.1512	0.0322	0.1113	0.8946	0.3788	0.4776	6.6968	3.0367	11.3257
PAN	1922.5	0.1964	0.0909	0.2859	2.0008	0.1527	0.0415	0.0836	1.538	0.1708	0.4691
PAN	1917.5	0.1994	0.0919	0.317	1.245	0.1553	0.0586	0.1087	0.8407	0.0719	0.4759	6.7897	6.2806	15.431
PAN	1917.5	0.1996	0.0947	0.3063	1.926	0.1563	0.0626	0.1011	0.0871	0.0427	0.4759
PAN	1912.5	0.2062	0.0897	0.3288	1.2273	0.1641	0.0683	0.0937	1.4181		0.4798	7.6394	6.5898	15.3994
PAN	1912.5	0.2058	0.0939	0.317	1.865	0.17	0.0774	0.0972			0.4813
PAN	1907.5	0.2108	0.0962	0.2497	0.4012	0.1719	0.1501	0.0815		0.1223	0.4781	8.2894	3.0806	9.9052
PAN	1907.5	0.2038	0.091	0.2444		0.164	0.0847	0.0678	0.0985	0.0304	0.4765
PAN	1902.5	0.2093	0.0924	0.2726	0.759	0.1511	0.0415	0.1005	0.9269		0.4947	7.6513	3.3337	13.9932
PAN	1902.5	0.2105	0.0903	0.2743	1.1595	0.1537	0.0457	0.0774	1.5259		0.4873
PAN	1897.5	0.2082	0.0876	0.2208	1.1306	0.1401		0.1071	0.0572	0.4254	0.4936	7.7637	3.1964	12.1464
PAN	1897.5	0.2082	0.0867	0.2292	1.7116	0.1498	0.0425	0.106		0.4243	0.4965
PAN	1892.5	0.2197	0.0989	0.2765	0.4922	0.2112	0.2044	0.1302		0.1638	0.4982	7.4944	3.5442	13.4562
PAN	1892.5	0.2135	0.0959	0.2813	1.2112	0.1784	0.1121	0.0674	0.0817	0.0351	0.5049
PAN	1887.5	0.216	0.093	0.2944	1.2353	0.1744	0.0648	0.1054	0.7945	0.0715	0.5091	8.8271	7.371	15.4692
PAN	1887.5	0.2161	0.0952	0.2858	2.1074	0.1727	0.0659	0.1104	0.0902	0.1353	0.511
PAN	1882.5	0.2216	0.1006	0.2994	1.3653	0.1756		0.1412	0.0696	0.5125	0.5072	8.1518	2.8573	16.0231
PAN	1882.5	0.2208	0.0991	0.3013	2.3472	0.1769	0.0512	0.135		1.1544	0.5105
PAN	1877.5	0.2307	0.1052	0.3714	1.3446	0.1978	0.0762	0.1213	1.2027	0.0714	0.512	8.7209	10.2102	23.3811
PAN	1877.5	0.2312	0.1071	0.3627	2.242	0.1974	0.0788	0.1239			0.5155
PAN	1872.5										0.5211
PAN	1872.5	0.2428	0.1077	0.3135	0.4856	0.2273	0.2228	0.0867	0.1573	0.1596	0.5053	10.9858	5.4123	10.5816
PAN	1872.5	0.2382	0.106	0.3112	1.1524	0.212	0.0956	0.0741	0.0804	0.0409	0.5325
PAN	1867.5	0.2346	0.1048	0.3771	1.1829	0.2084		0.0937	0.0921	0.0479	0.5343	10.679	7.4632	22.2559
PAN	1867.5	0.2331	0.1115	0.3694	0.7669	0.1928	0.0672	0.1039	0.0826		0.5333
PAN	1857.5	0.2528	0.1169	0.3969	1.5778	0.2192	0.0804	0.1489	0.9435	0.0749	0.5393	11.3319	11.1113	25.2007
PAN	1857.5	0.253	0.1173	0.3901	2.7682	0.2089	0.0822	0.1295	0.1087	0.0573	0.5365
PAN	1852.5	0.2483	0.1121	0.3157	0.5044	0.2582	0.0816	0.1557	1.5497	0.1116	0.5297	12.3359	5.6096	16.2072
PAN	1852.5	0.2435	0.1111	0.3118	1.0944	0.2282	0.1117	0.1013	0.1022	0.0458	0.5329
PAN	1847.5	0.2393	0.1114	0.3641	1.9494	0.2099	0.0768	0.1502	0.3651	0.0626	0.5552	10.5986	5.1037	20.362
PAN	1847.5	0.239	0.1113	0.3621	2.1578	0.1955	0.0724	0.1141	0.3953	0.2069	0.5499
PAN	1842.5	0.2511	0.1221	0.3932	2.6849	0.3326	0.1398	0.1693			0.5515	14.6884	10.7617	34.2406
PAN	1842.5	0.2488	0.123	0.3893	4.3726	0.3373	0.1391	0.1599	2.5324		0.551
PAN	1837.5	0.2449	0.1086	0.3481	1.0866	0.2319	0.0712	0.1053	0.9959	0.0521	0.5586	11.8092	7.0255	21.5892
PAN	1837.5	0.245	0.1113	0.3461	1.625	0.2378	0.0772	0.1126	1.3538	0.0478	0.5584
PAN	1832.5										0.5431	11.7985	4.377	11.8314
PAN	1832.5										0.5414
PAN	1812.5	0.2611	0.1234	0.3919	1.9021	0.2478		0.1767	0.0545	0.424	0.567	11.1874	5.5192	22.566
PAN	1812.5	0.2616	0.1223	0.3916	3.4127	0.2528	0.0832	0.1665		0.3789	0.5642
PAN	1807.5	0.2551	0.116	0.3846	1.2483		0.0876	0.1238	0.9636	0.0583	0.5798	13.3065	8.6152	25.4699
PAN	1807.5	0.2534	0.1225	0.3732	2.4508		0.1095	0.1485		0.6254	0.5798
PAN	1802.5	0.2531	0.1148	0.3493	1.5296	0.2432	0.0813	0.152	0.5078	0.0687	0.5772	12.4609	7.3025	25.7424
PAN	1802.5	0.2503	0.1146	0.3481	2.6178	0.2429	0.0835	0.1343	0.0988	0.0682	0.5661
PAN	1787.5	0.258	0.1196	0.3126	0.5038	0.2389	0.2514	0.108		0.2133	0.5624	14.5713	6.5543	21.0969
PAN	1787.5	0.2558	0.1159	0.3094	1.195	0.237	0.1154	0.1067	0.1103	0.0597	0.563
PAN	1782.5	0.2582	0.1182	0.3562	1.4436	0.2429	0.0909	0.1599	0.9524	0.071	0.5639	10.8429	7.406	25.8941
PAN	1782.5	0.2574	0.1176	0.348	2.6808	0.2421	0.0957	0.1215	0.1116	0.0628	0.5568
PAN	1762.5	0.2642	0.1161	0.3634	1.5339		0.0996	0.1229	1.1514	0.0686	0.5793	14.1446	8.5719	26.0744
PAN	1762.5	0.2615	0.1224	0.3492	3.6156		0.1199	0.1338		0.063	0.5797
PAN	1742.5	0.2767	0.1252	0.4046	1.0032	0.2931	0.0968	0.1237	1.1235	0.0741	0.5986	16.7982	10.3077	28.4914
PAN	1742.5	0.276	0.1335	0.387	2.2132	0.336	0.1371	0.1533		0.0699	0.5962
PAN	1738.5	0.2883	0.1427	0.3661	0.5362	0.2704	0.2714	0.1276		0.2194	0.5813	13.3919	6.8291	27.1608
PAN	1738.5	0.283	0.137	0.3669	1.3314	0.2751	0.1339	0.1296	0.1274	0.0707	0.5815
PAN	1736	0.2954	0.146	0.4045	1.5406	0.288	0.0994	0.2005	0.0583	0.3731	0.5912	16.2599	8.7082	32.3378
PAN	1736	0.2945	0.1448	0.4057	2.4804	0.2794	0.1015	0.1862		0.6974	0.5898
PAN	1892.5	0.2222	0.1057	0.303	1.5984	0.1951					0.5206	8.2854	3.1919	13.5355
PAN	1892.5	0.2209	0.1076	0.3283	2.204	0.1857					0.5171
PAN	1842.5	0.2503	0.1227	0.371	1.8587	0.2332	0.0692				0.5681
PAN	1842.5										0.5415
PAN	1832.5	0.249	0.1207	0.3771	1.749	0.2421	0.0699				0.5676	10.9895	4.8386	22.0611
PAN	1832.5	0.2492	0.1234	0.3745	1.6532	0.2482	0.0749	0.2121			0.5632
PAN	1807.5	0.2603	0.1296	0.4109	1.6373	0.2421			0.1512		0.591	11.173	5.0785	22.5735
PAN	1807.5	0.2568	0.1278	0.428	0.6718	0.2711	0.1008				0.5933
PAN	1762.5	0.2687	0.1326	0.3747	1.3428	0.2858	0.0864				0.582	14.6841	6.2281	25.3446
PAN	1762.5	0.2657	0.1331	0.4013	3.4755	0.2824					0.5812
JAR	1997	0.1202	0.0562	0.1613	0.2196							0.7062		2.1224
JAR	1997	0.1174	0.0568	0.161	0.5574		0.0355
JAR	1997	0.1213	0.0586	0.2115		0.0737						0.6318		2.265
JAR	1997	0.1183	0.0596	0.2146	0.4498	0.1052	0.0355
JAR	1997	0.1184	0.0555	0.1711		0.0724						0.7168		1.8706
JAR	1997	0.1158	0.0565	0.1743	0.3979	0.0927	0.0292
JAR	1997	0.1265	0.0582	0.1574		0.0741					0.1419	0.7339		1.8178
JAR	1997	0.1244	0.0594	0.1636	0.3999	0.0769	0.0313
JAR	1997	0.1297	0.0677	0.2239		0.0714						0.7418		2.0212
JAR	1997	0.1284	0.067	0.2229	0.5163	0.0882
JAR	1997	0.1246	0.0634	0.2291	0.3298	0.0929					0.2042	0.9296	0.6185	2.1361
JAR	1997	0.1251	0.0624	0.2395	0.3146	0.0758
JAR	1997	0.1302	0.0642	0.2324	0.2687	0.0861					0.1743	0.9686	0.3336	1.8502
JAR	1997	0.131	0.0635	0.2327	0.2489	0.0836					0.1709
JAR	1997	0.1346	0.0688	0.2429	0.2471	0.0765					0.2094	1.03		3.5374
JAR	1997	0.1356	0.0674	0.2446	0.2515	0.0753					0.1688
JAR	1997	0.1334	0.0675	0.2397	0.382	0.1172					0.1861	1.0737		2.8283
JAR	1997	0.135	0.0676	0.2545	0.2714	0.0828					0.1772
JAR	1997	0.1348	0.0679	0.266	0.2546	0.0778					0.2077	1.1257	0.5338	3.1658
JAR	1997	0.1364	0.0693	0.2628	0.2481	0.0795					0.2081
JAR	1997	0.1183	0.0617	0.2501	0.4594	0.0911	0.0401				0.1588	1.1466		10.1653
JAR	1997	0.1182	0.0585	0.2486	0.3533	0.0814
JAR	1997	0.1266	0.0602	0.1872	0.3258	0.076	0.0344				0.1779	0.9521		2.2182
JAR	1997	0.1273	0.0599	0.1953	0.2894	0.072					0.1707
JAR	1997	0.1303	0.0731	0.1987	0.4088	0.082					0.1802	0.8468		2.4141
JAR	1997	0.1318	0.0724	0.2081	0.3444	0.0695
JAR	1997	0.1266	0.0667	0.2427	0.4171	0.0732						0.9276		2.278
JAR	1997	0.1285	0.0666	0.2476	0.3658	0.0779					0.1731
JAR	1997	0.1322	0.0676	0.2462	0.3447	0.0832	0.0273				0.1798	0.9322		2.0788
JAR	1997	0.1321	0.0669	0.2509	0.3089	0.0889					0.1868
JAR	1997	0.1318	0.066	0.2599	0.3701	0.0797					0.1877	1.0377	0.2332	2.5407
JAR	1997	0.1328	0.065	0.2649	0.3228	0.0849					0.18
JAR	1923	0.2308	0.1111	0.3707	0.6218	0.2038	0.0625	0.0782	0.2068
JAR	1923	0.2337	0.1115	0.3763	0.5014	0.1979	0.0408	0.0821	0.402
JAR	1923	0.2281	0.1113	0.3922	0.4533	0.1898	0.0422	0.0899	0.249		0.5067	7.733	2.4875	16.8138
JAR	1923	0.2282	0.1091	0.3994	0.3169	0.1853	0.0393	0.0886	0.4112		0.5128
JAR	1923	0.2289	0.1105	0.383	0.6101	0.2397	0.0667	0.1194	0.0698		0.4871	7.5415	3.3453	18.1505
JAR	1923	0.2298	0.109	0.4078	0.6836	0.1937	0.0523	0.1154	0.1058		0.5008
JAR	1923										0.4965
JAR	1923										0.5063
JAR	1923	0.246	0.1197	0.4004	0.576	0.2332	0.0637	0.1212			0.5083	9.49	3.7853	18.9912
JAR	1923	0.2477	0.1181	0.412	0.622	0.2031	0.0518	0.1222	0.0686		0.5164
JAR	1923	0.233	0.1115	0.3722	0.5857	0.2235	0.0663	0.1154	0.0686		0.4901	9.0596	3.4822	19.4977
JAR	1923	0.2342	0.1106	0.3798	0.5955	0.1902	0.0657	0.1113	0.0531		0.5023
JAR	1923	0.2241	0.1059	0.3369	0.5243	0.2099	0.0613	0.1005	0.0676		0.501	8.462	3.4622	16.2997
JAR	1923	0.2242	0.1056	0.347	0.4876	0.1972	0.0598	0.1057	0.061		0.5028
JAR	1923										0.5078
JAR	1923	0.2323	0.1113	0.3675	0.7064	0.2154	0.0637	0.1141	0.0699		0.5236	8.2419	3.3097	20.3051
JAR	1923	0.2326	0.111	0.3787	0.6958	0.1962	0.0538	0.1224	0.0674		0.5198
JAR	1923	0.2251	0.111	0.3936	0.6276	0.2185	0.0606	0.1131	0.0655		0.4972	8.4858	3.2875	20.7567
JAR	1923	0.2252	0.1108	0.4017	0.5774	0.2083	0.0515	0.1203	0.0638		0.4986
JAR	1923	0.2225	0.1051	0.329	0.6794	0.1922	0.0605	0.0935	0.0715	0.0302	0.5096	8.0026	3.5697	16.2951
JAR	1923	0.222	0.1053	0.3331	0.6211	0.1955	0.0574	0.0911	0.078	0.0308	0.5003
JAR	1923	0.2239	0.1034	0.3179	0.6944	0.1913	0.0648	0.0594	0.0701	0.0289	0.5133	7.9429	3.2032	15.2717
JAR	1923	0.2238	0.1021	0.3187	0.6043	0.1992	0.0602	0.0907	0.0769	0.0306	0.5046
JAR	1923										0.5129
JAR	1923										0.5047
JAR	1923										0.5217
JAR	1923										0.5131
JAR	1923	0.2433	0.1168	0.3947	0.8352		0.0705	0.1037	0.0792	0.0317	0.5217	8.1604	3.7058	20.0149
JAR	1923	0.2416	0.1154	0.3925	1.259		0.0911	0.1029	0.0662	0.0355	0.5117
JAR	1923	0.2417	0.1175	0.3897	0.7659	0.2252	0.0686	0.1062	0.0881	0.036	0.5079	8.8336	3.8745	20.3887
JAR	1923	0.2412	0.1172	0.3898	1.0634	0.2714	0.0731	0.1057	0.1007	0.0396	0.5129
JAR	1923	0.2383	0.1122	0.3349	0.6915	0.2309	0.0582	0.0886	0.0756	0.0277	0.511	9.0325	3.8517	18.2742
JAR	1923	0.2371	0.1113	0.3394	0.9354	0.2567	0.0811	0.094	0.095	0.0344	0.5155
JAR	1858	0.2717	0.13	0.4466	0.9336	0.2687	0.0826	0.1387	0.0984	0.0473	0.5529	12.6868	5.3744	28.4909
JAR	1858	0.27	0.1299	0.4664	1.2116	0.2812	0.0928	0.1379	0.0976	0.0527	0.5553
JAR	1858	0.267	0.125	0.4	1.2198	0.2644	0.0819	0.1154	0.0857	0.0353	0.5615	10.7306	4.3916	21.1302
JAR	1858	0.2654	0.1241	0.4107	1.6829	0.2707	0.0961	0.1116	0.0857	0.0638	0.5676
JAR	1858										0.5592
JAR	1858										0.569
JAR	1858	0.2692	0.1207	0.3902	1.0879	0.2318	0.0777	0.1164	0.0872	0.0438	0.5596	12.1855	4.6335	23.3868
JAR	1858	0.2687	0.1193	0.3942	1.3366	0.24	0.0959	0.1131	0.1115	0.0651	0.5547
JAR	1858	0.2697	0.1263	0.4182	1.1426	0.269	0.0847	0.1136	0.0924	0.0459	0.554	11.4843	4.7074	24.755
JAR	1858	0.2658	0.1261	0.422	1.6692	0.2607	0.095	0.1132	0.0926	0.0536	0.5649
JAR	1858	0.2688	0.128	0.4231	1.3307	0.2542	0.1	0.1013	0.0803	0.0556	0.5654	11.8678	4.5264	22.836
JAR	1858	0.2714	0.1274	0.4281	1.3139	0.2791	0.0872	0.1113	0.0673	0.0423	0.5765
JAR	1858	0.2672	0.1306	0.4197	1.0195	0.2608	0.0951	0.1106	0.0854	0.0526	0.5608	13.2069	5.4358	23.6162
JAR	1858	0.2693	0.1283	0.4276	1.5446	0.2559	0.0885	0.1147	0.0748	0.0482	0.5689
JAR	1858	0.2644	0.1255	0.4248	1.3659	0.2463	0.0892	0.1031	0.0804	0.048	0.5625	11.8519	4.576	21.9181
JAR	1858	0.2662	0.125	0.4263	1.2858	0.2699	0.0826	0.1142	0.0709		0.5577
JAR	1858	0.2673	0.1239	0.38	1.6235	0.2466	0.0872	0.1066	0.0741	0.0481	0.5385	13.2514	4.9849	25.9937
JAR	1858	0.2685	0.124	0.3754	1.7263	0.2797	0.0766	0.1147		0.0441	0.5603
JAR	1858	0.2703	0.1277	0.4061	1.2047	0.2577	0.0843	0.1118	0.0789	0.0477	0.5754	12.9744	4.9075	25.3626
JAR	1858	0.2712	0.1275	0.4107	1.1543	0.2802	0.0675	0.122		0.0911	0.5648
JAR	1858	0.2686	0.1298	0.4507	1.0202	0.2548	0.0815	0.1245	0.084	0.0515	0.5748	10.9108	4.3728	21.4294
JAR	1858	0.2693	0.1292	0.4543	0.8467	0.2723	0.066	0.1308	0.1001	0.0543	0.5699
JAR	1858	0.2682	0.127	0.4171	1.1338	0.2779	0.0858	0.1246	0.0803	0.0504	0.5781	10.3521	4.2184	20.0713
JAR	1858	0.2683	0.1273	0.4139	0.9804	0.282	0.0692	0.1286		0.0511	0.5778
JAR	1858	0.2628	0.1255	0.4175	1.2476	0.2758	0.0949	0.1101	0.0701	0.0471	0.5707	12.1192	4.7846	26.611
JAR	1858	0.2629	0.1252	0.4185	1.4721	0.2823	0.0676	0.1145		0.0455	0.5651
JAR	1858	0.2673	0.1286	0.437	1.1617	0.2562	0.0867	0.1143	0.0759	0.0485	0.5685	13.9388	5.5626	28.5524
JAR	1858	0.2671	0.1286	0.4429	1.0029	0.2604	0.09	0.1233		0.0482	0.5652
JAR	1858	0.2579	0.1197	0.3725	1.1449	0.2696	0.0894	0.0945	0.0636	0.0434	0.5701	11.8198	4.29	22.1439
JAR	1858	0.2603	0.1202	0.3744	1.2837	0.2739	0.0803	0.1009		0.0433	0.5643
JAR	1858										0.558
JAR	1858										0.5534
